# Supplementary material for: Outcomes of Universal Newborn Screening Programs: Systematic Review
Source: J Clin Med. 2021 Jun 24;10(13):2784. doi: 10.3390/jcm10132784 (PMC8268039; doi:10.3390/jcm10132784)
Supplement: Supplementary file 1 [file jcm-10-02784-s001.zip]

Archive with 1 entries (1 files):
- jcm-1241700-supplementary.pdf
